# Supplementary material for: The Role of Ultrasound in the Diagnosis and Treatment of Cellulite: A Systematic Review
Source: J Clin Med. 2026 Jan 23;15(3):943. doi: 10.3390/jcm15030943 (PMC12897726; doi:10.3390/jcm15030943)
Supplement: Supplementary file 1 [file jcm-15-00943-s001.zip]

Archive with 1 entries (1 files):
- jcm-4110982-supplementary.pdf
